# Supplementary material for: Research on the Evolution of “Ren” and “Li” in SikuQuanshu Confucian Classics
Source: Front Psychol. 2021 Apr 16;12:603344. doi: 10.3389/fpsyg.2021.603344 (PMC8086831; doi:10.3389/fpsyg.2021.603344)
Supplement: Supplementary file 1 [file Table_1.xlsx]

## Sheet: Sheet1
Supplementary Material
No.	Book title	Author	Publication time (dynasty/period)	Start year	End year	Year_aver
1	Kongzi Jiayu/孔子家语	Wang Su/王肃	Wei and Jin	220	420	320
2	Xunzi/荀子	Xun Kuang/荀况	Warring States	-475	-221	-348
3	Kong Cong Zi/孔丛子	Kong Fu/孔鲋	Qin and Han	-221	220	-1
4	Xin Yu/新语	Lu Jia/陆贾	Qin and Han	-221	220	-1
5	Xin Shu/新书	Jia Yi/贾谊	Qin and Han	-221	220	-1
6	Yantie Lun/盐铁论	Heng Kuan/桓宽	Qin and Han	-221	220	-1
7	Shuo Yuan/说苑	Liu Xiang/刘向	Qin and Han	-221	220	-1
8	Xin Xu/新序	Liu Xiang/刘向	Qin and Han	-221	220	-1
9	Yangzi Fayan/扬子法言	Yang Xiong/扬雄	Qin and Han	-221	220	-1
10	Qianfu Lun/潜夫论	Wang Fu/王符	Qin and Han	-221	220	-1
11	Shen Jian/申鉴	Xun Yue/荀悦	Qin and Han	-221	220	-1
12	Zhong Lun/中论	Xu Gan/徐干	Qin and Han	-221	220	-1
13	Fuzi/傅子	Fu Xuan/傅玄	Wei and Jin	220	420	320
14	Zhong Shuo/中说	Wang Tong/王通	Sui and Tang	581	907	744
15	Di Fan/帝范	Li Shimin/李世民	Sui and Tang	581	907	744
16	Xu Mengzi/续孟子	Lin Shensi/林慎思	Sui and Tang	581	907	744
17	Shen Mengzi/伸蒙子	Lin Shensi/林慎思	Sui and Tang	581	907	744
18	Su Lü Zi/素履子	Zhang Hu/张弧	Sui and Tang	581	907	744
19	Jia Fan/家范	SiMa guang/司马光	Song	960	1279	1119.5
20	Di Xue/帝学	Fan Zuyu/范祖禹	Song	960	1279	1119.5
21	Ruzhi Bian/儒志编	Wang Kaizu/王开祖	Song	960	1279	1119.5
22	Taiji Tushuo Shujie/太极图说述解	Cao Duan/曹端	Ming	1368	1636	1502
23	Tonngshu Shujie/通书述解	Cao Duan/曹端	Ming	1368	1636	1502
24	Zhangzi Quanshu/张子全书	Zhang zai/张载	Song	960	1279	1119.5
25	Zhujie Zhengmeng/注解正蒙	Li Guangdi/李光地	Qing	1636	1912	1774
26	Zhengmeng Chuyi/正蒙初义	Wang Zhi/王植	Qing	1636	1912	1774
27	Er Cheng Yishu/二程遗书	Er Cheng/二程	Song	960	1279	1119.5
28	Er Cheng Waishu/二程外书	Er Cheng/二程	Song	960	1279	1119.5
29	Er Cheng Cuiyan/二程粹言	Yang Shi/杨时	Song	960	1279	1119.5
30	Gongshi Dizi Ji/公是弟子记	Liu Chang/刘敞	Song	960	1279	1119.5
31	Jiexiao Yulu/节孝语录	Xu Ji/徐积	Song	960	1279	1119.5
32	Ru Yan/儒言	Chao Yuezhi/晁说之	Song	960	1279	1119.5
33	Tongmeng Xun/童蒙训	Lv Benzhong/吕本中	Song	960	1279	1119.5
34	Xingxin Zayan/省心杂言	Li Bangxian/李邦献	Song	960	1279	1119.5
35	Shangcai Yulu/上蔡语录	Xie Liangzuo/谢良佐	Song	960	1279	1119.5
36	Yuanshi Shifan/袁氏世范	Yuan Cai/袁采	Song	960	1279	1119.5
37	Yanping Dawen/延平答问	Zhu Xi/朱熹	Song	960	1279	1119.5
38	Jinsi Lu/近思录	Zhu Xi and Lv Zuqian/朱熹 吕祖谦	Song	960	1279	1119.5
39	Jinsi Lu Jizhu by Xinglai Mao/近思录集注_茅星来	Mao Xinglai/茅星来	Qing	1636	1912	1774
40	Jinsi Lu Jizhu by Yong Jiang/近思录集注_江永	Jiang Yong/江永	Qing	1636	1912	1774
41	Zaxue Bian/杂学辨	Zhu Xi/朱熹	Song	960	1279	1119.5
42	Yuding Xiaoxue Jizhu/御定小学集注	Zhu Xi/朱熹	Song	960	1279	1119.5
43	Zhuzi Yulei/朱子语类	Li Jingde/黎靖德	Song	960	1279	1119.5
44	Jiezi Tonglu/戒子通录	Liu Qingzhi/刘清之	Song	960	1279	1119.5
45	Zhi Yan/知言	Hu Hong/胡宏	Song	960	1279	1119.5
46	Mingben Shi/明本释	Liu Xun/刘荀	Song	960	1279	1119.5
47	Shaoyi Waizhuan/少仪外传	Lv Zuqian/吕祖谦	Song	960	1279	1119.5
48	Lize Lunshuo Jilu/丽泽论说集录	Lv Zuqian/吕祖谦	Song	960	1279	1119.5
49	Zengzi Quanshu/曾子全书	Wang Zhuo/汪晫	Song	960	1279	1119.5
50	Zisi Zi Quanshu/子思子全书	Wang Zhuo/汪晫	Song	960	1279	1119.5
51	Er Yan/迩言	Liu Yan/刘炎	Song	960	1279	1119.5
52	Muzhong Ji/木钟集	Chen Zhi/陈埴	Song	960	1279	1119.5
53	Jingji Wenheng/经济文衡	Zhu Xi/朱熹	Song	960	1279	1119.5
54	Daxue Yanyi/大学衍义	Zhen Dexiu/真德秀	Song	960	1279	1119.5
55	Xishan Dushu Ji/西山读书记	Zhen Dexiu/真德秀	Song	960	1279	1119.5
56	Xin Jing/心经	Zhen Dexiu/真德秀	Song	960	1279	1119.5
57	Zheng Jing/政经	Zhen Dexiu/真德秀	Song	960	1279	1119.5
58	Xiangshi Jiashuo/项氏家说	Xiang Anshi/项安世	Song	960	1279	1119.5
59	Xiansheng Daxun/先圣大训	Yang Jian/杨简	Song	960	1279	1119.5
60	Huangshi Richao/黄氏日抄	Huang Zhen/黄震	Song	960	1279	1119.5
61	Beixi Ziyi/北溪字义	Chen Zhun/陈淳	Song	960	1279	1119.5
62	Zhunzhai Zashuo/准斋杂说	Wu Ruyu/吴如愚	Song	960	1279	1119.5
63	Xingli Qunshu Jujie/性理群书句解	Xiong Jie/熊节	Song	960	1279	1119.5
64	Donggong Beilan/东宫备览	Chen Mo/陈模	Song	960	1279	1119.5
65	Kongzi Jiyu/孔子集语	Xue Ju/薛据	Song	960	1279	1119.5
66	Zhuzi Dushu Fa/朱子读书法	Zhang Hong etc./张洪等	Song	960	1279	1119.5
67	Jiashan Tushu/家山图书	unknown/佚名	Song	960	1279	1119.5
68	Dushu Fennian Richeng/读书分年日程	Cheng Ruili/程端礼	Yuan	1279	1368	1323.5
69	Bianhuo Bian/辨惑编	Xie Yingfang/谢应芳	Yuan	1279	1368	1323.5
70	Zhishi Guijian/治世龟鉴	Su Tianjue/苏天爵	Yuan	1279	1368	1323.5
71	Guankui Waipian/管窥外篇	Shi Boxuan/史伯璇	Yuan	1279	1368	1323.5
72	Nei Xun/内训	Renxiaowen Huanghou/仁孝文皇后	Ming	1368	1636	1502
73	Lixue Leibian/理学类编	Zhang Jiushao/张九韶	Ming	1368	1636	1502
74	Xingli Daquanshu/性理大全书	Hu Guang etc./胡广等	Ming	1368	1636	1502
75	Dushu Lu/读书录	Xue xuan/薛瑄	Ming	1368	1636	1502
76	Daxue Yanyi Bu/大学衍义补	Qiu Jun/丘浚	Ming	1368	1636	1502
77	Juye Lu/居业录	Hu Juren/胡居仁	Ming	1368	1636	1502
78	Fengshan Yulu/枫山语录	Zhang Mao/章懋	Ming	1368	1636	1502
79	Dongxi Ritan Lu/东溪日谈录	Zhou Qi/周琦	Ming	1368	1636	1502
80	Kunzhi Ji/困知记	Luo Qinshun/罗钦顺	Ming	1368	1636	1502
81	Dushu Zhaji/读书札记	Xu Wen/徐问	Ming	1368	1636	1502
82	Shi Yi/士翼	Cui Xian/崔铣	Ming	1368	1636	1502
83	Jingye Zi Neipian/泾野子内篇	Lv Nan/吕楠	Ming	1368	1636	1502
84	Zhouzi Chaoshi/周子抄释	Lv Nan/吕楠	Ming	1368	1636	1502
85	Zhangzi Chaoshi/张子抄释	Lv Nan/吕楠	Ming	1368	1636	1502
86	Er Chengzi Chaoshi/二程子抄释	Lv Nan/吕楠	Ming	1368	1636	1502
87	Zhuzi Chaoshi/朱子抄释	Lv Nan/吕楠	Ming	1368	1636	1502
88	Zhongyong Yanyi/中庸衍义	Xia Liangsheng/夏良胜	Ming	1368	1636	1502
89	Gewu Tong/格物通	Zhan Ruoshui/湛若水	Ming	1368	1636	1502
90	Shi Wei/世纬	Yuan Zhi/袁袠	Ming	1368	1636	1502
91	Shenyin Yuzhai/呻吟语摘	Lv Kun/吕坤	Ming	1368	1636	1502
92	Liuzi Yishu/刘子遗书	Liu Zongzhou/刘宗周	Ming	1368	1636	1502
93	Ren Pu/人谱	Liu Zongzhou/刘宗周	Ming	1368	1636	1502
94	Rongtan Wenye/榕坛问业	Huang Daozhou/黄道周	Ming	1368	1636	1502
95	Wenshi Muxun/温氏母训	Wen Huang/温璜	Ming	1368	1636	1502
96	Yuding Zizheng Yaolan/御定资政要览	Shi Zu/世祖	Qing	1636	1912	1774
97	Shengyu Guangxun/圣谕广训	Sheng Zu/圣祖	Qing	1636	1912	1774
98	Shengzu Renhuangdi Tingxun Geyan/圣祖仁皇帝庭训格言	Shi Zong/世宗	Qing	1636	1912	1774
99	Yuzhi Rizhi Huishuo/御制日知荟说	Gao Zong/高宗	Qing	1636	1912	1774
100	Yuding Xiaojing Yanyi/御定孝经衍义	Ye Fangai/叶方蔼	Qing	1636	1912	1774
101	Yuding Neize Yanyi/御定内则衍义	Shi Zu/世祖	Qing	1636	1912	1774
102	Yuzuan Xingli Jingyi/御纂性理精义	Li Guangdi/李光地	Qing	1636	1912	1774
103	Yuzuan Zhuzi Quanshu/御纂朱子全书	Zhu Xi/朱熹	Song	960	1279	1119.5
104	Yuding Zhizhong Chengxian/御定执中成宪	Yong Zheng/雍正	Qing	1636	1912	1774
105	Yulan Jingshi Jiangyi/御览经史讲义	Jiang Pu etc./蒋溥	Qing	1636	1912	1774
106	Sibian Lu Jiyao/思辨录辑要	Lu Shiyi/陆世仪	Qing	1636	1912	1774
107	Zhengxue Yujian shu/正学隅见述	Wang Hongzhuan/王宏撰	Qing	1636	1912	1774
108	Shuangqiao Suibi/双桥随笔	Zhou Zhao/周召	Qing	1636	1912	1774
109	Rongcun Suibi/榕村语录	Li Guangdi/李光地	Qing	1636	1912	1774
110	Duzhu Suibi/读朱随笔	Lu Longqi/陆陇其	Qing	1636	1912	1774
111	Sanyu Tang Shengyan/三鱼堂剩言	Lu Longqi/陆陇其	Qing	1636	1912	1774
112	Songyang Chaocun/松阳钞存	Lu Longqi/陆陇其	Qing	1636	1912	1774
113	Dushu Ouji/读书偶记	Lei Hong/雷鋐	Qing	1636	1912	1774
114	Great Learning/大学	Zeng Zi/曾子	Warring States	-475	-221	-348
115	Doctrine of the Mean/中庸	Zi Si/子思	Warring States	-475	-221	-348
116	Book of Changes/周易	King Wen of Zhou and Confucius/周文王 孔子	Spring and Autumn	-770	-476	-623
117	Book of History/尚书	Confucius/孔子	Spring and Autumn	-770	-476	-623
118	Book of Songs/诗经	unknown/佚名	Spring and Autumn	-770	-476	-623
119	Rites of Zhou/周礼	unknown/佚名	Warring States	-475	-221	-348
120	Yi Li/仪礼	unknown/佚名	Spring and Autumn	-770	-476	-623
121	Book of Rites/礼记	Dai Sheng/戴圣	Qin and Han	-221	220	-1
122	Zuo Zhuan/左传	Zuo Qiuming/左丘明	Spring and Autumn	-770	-476	-623
123	Gongyang Zhuan/公羊传	Gong Yanggao/公羊高	Warring States	-475	-221	-348
124	Guliang Zhuan/谷梁传	Gu Liangchi/谷梁赤	Warring States	-475	-221	-348
125	Analects of Confucius/论语	Confucius/孔子	Spring and Autumn	-770	-476	-623
126	Classic of Filial Piety/孝经	unknown/佚名	Qin and Han	-221	220	-1
127	Mencius/孟子	Mencius/孟轲	Warring States	-475	-221	-348
128	Erya/尔雅	unknown/佚名	Warring States	-475	-221	-348
129	Ju Xianliang Duice/举贤良对策	Dong Zhongshu/董仲舒	Qin and Han	-221	220	-1
130	Chunqiu Fanlu/春秋繁露	Dong Zhongshu/董仲舒	Qin and Han	-221	220	-1
131	Xiangshan Ji/象山集	Lu Jiuyuan/陆九渊	Song	960	1279	1119.5
132	Wang Wencheng Quanshu/王文成全书	Wang Yangming/王阳明	Ming	1368	1636	1502
Notes: 1. No.1-113 are books included under the section of Confucian Books in Siku Quanshu and No.114-132 are books added by this research. 2. Year_aver is the average value of the start year and the end year of a dynasty or period (the result is rounded up to five decimal places). 3. The publication times of No.1-113 books are subject to the times indicated on Siku Quanshu Zongmu. 4. Some books …
